# Supplementary material for: Associations between dairy intake and mortality due to all-cause and cardiovascular disease: the Japan Public Health Center-based prospective study
Source: Eur J Nutr. 2023 Mar 21;62(5):2087–104. doi: 10.1007/s00394-023-03116-w (PMC10349701; doi:10.1007/s00394-023-03116-w)
Supplement: Supplementary file 1 — (XLSX 19 KB) [file 394_2023_3116_MOESM1_ESM.xlsx]

## Sheet: Supplementary table1
SUPPLEMENTARY TABLE 1 Multivariable-adjusted HRs and 95% CIs for mortality from stroke subtypes in Japanese adults by energy-adjusted milk, cheese, and fermented milk intake
Causes of death			Men							Women
			First1	Second1	Third1	Highest1	P for trend	P for nonlinearity		First1	Second1	Third1	Highest1	P for trend	P for nonlinearity
Subarachnoid haemorrhage
	Milk
		Median intake (IQR), g/d	0.3(0, 1.0)	29.1(16.5, 46.0)	117.2(91.9, 143.9)	272.8(214.3, 389.7)				1.2(0.1, 8.7)	57.5(38.5, 76.7)	142.9(118.5, 170.9)	305.4(224.9, 421.7)
		Person year	196630	202326	204568	197674				248941	252324	251272	245646
		Number of cases	47	33	34	26				47	61	47	50
		HR1	1	0.74(0.48, 1.16)	0.73(0.47, 1.14)	0.54(0.34, 0.88)	0.02	0.73		1	1.40(0.96, 2.05)	0.99(0.66, 1.49)	1.08(0.73, 1.62)	0.75	0.81
		HR2	1	0.76(0.49, 1.20)	0.78(0.49, 1.24)	0.55(0.33, 0.92)	0.04	0.96		1	1.40(0.95, 2.07)	0.94(0.62, 1.43)	1.01(0.67, 1.54)	0.51	0.88
		HR3	1	0.83(0.53, 1.31)	0.85(0.53, 1.35)	0.59(0.36, 0.98)	0.05	0.82		1	1.40(0.94, 2.08)	0.94(0.61, 1.43)	1.00(0.66, 1.53)	0.48	0.91
	Cheese
		Median intake (IQR), g/d	0	1.0(0.7, 1.2)	1.6(1.5, 2.0)	6.1(4.4, 11.1)				0	1.0(0.7, 1.2)	1.8(1.6, 2.5)	7.6(4.8, 12.4)
		Person year	397166	136645	134214	133172				478442	176324	173092	170325
		Number of cases	95	19	12	14				102	35	32	36
		HR1	1	0.67(0.41, 1.11)	0.44(0.24, 0.81)	0.52(0.29, 0.92)	0.05	0.04		1	1.16(0.78, 1.72)	1.15(0.76, 1.73)	1.29(0.87, 1.91)	0.27	0.73
		HR2	1	0.68(0.41, 1.14)	0.43(0.23, 0.79)	0.52(0.29, 0.93)	0.06	0.03		1	1.12(0.75, 1.69)	1.15(0.76, 1.74)	1.19(0.79, 1.78)	0.52	0.66
		HR3	1	0.72(0.43, 1.21)	0.45(0.24, 0.84)	0.54(0.30, 0.97)	0.07	0.04		1	1.14(0.75, 1.72)	1.16(0.76, 1.78)	1.19(0.78, 1.80)	0.55	0.64
	Fermented milk (yogurt and Yakult)
		Median intake (IQR), g/d	0	12.6(8.5, 14.3)	24.4(20.5, 32.5)	76.6(58.2, 123.5)				0	13.9(9.3, 18.3)	35.9(28.4, 45.3)	100.8(76.4, 138.6)
		Person year	332927	157347	157374	153550				214728	265564	262541	255349
		Number of cases	72	23	22	23				48	50	45	62
		HR1	1	0.72(0.45, 1.15)	0.67(0.41, 1.08)	0.67(0.41, 1.07)	0.11	0.16		1	0.93(0.62, 1.39)	0.80(0.53, 1.21)	1.03(0.70, 1.52)	0.62	0.21
		HR2	1	0.71(0.44, 1.15)	0.70(0.43, 1.15)	0.73(0.45, 1.21)	0.28	0.17		1	0.92(0.61, 1.38)	0.80(0.53, 1.23)	1.01(0.67, 1.51)	0.68	0.24
		HR3	1	0.77(0.48, 1.26)	0.81(0.49, 1.35)	0.85(0.51, 1.40)	0.61	0.36		1	0.88(0.58, 1.33)	0.76(0.49, 1.17)	0.96(0.63, 1.45)	0.78	0.16
Intracerebral haemorrhage
	Milk
		Median intake (IQR), g/d	0.3(0, 1.0)	29.1(16.5, 46.0)	117.2(91.9, 143.9)	272.8(214.3, 389.7)				1.2(0.1, 8.7)	57.5(38.5, 76.7)	142.9(118.5, 170.9)	305.4(224.9, 421.7)
		Person year	196630	202326	204568	197674				248941	252324	251272	245646
		Number of cases	117	93	90	83				88	57	58	78
		HR1	1	0.83(0.63, 1.10)	0.72(0.55, 0.95)	0.65(0.49, 0.87)	<0.001	0.25		1	0.71(0.51, 0.99)	0.67(0.48, 0.93)	0.92(0.67, 1.24)	0.95	0.01
		HR2	1	0.90(0.68, 1.19)	0.80(0.60, 1.07)	0.72(0.53, 0.97)	0.03	0.55		1	0.79(0.56, 1.11)	0.80(0.56, 1.13)	0.95(0.69, 1.31)	0.98	0.13
		HR3	1	0.92(0.70, 1.22)	0.82(0.61, 1.10)	0.73(0.54, 0.99)	0.04	0.61		1	0.78(0.55, 1.10)	0.79(0.56, 1.13)	0.94(0.68, 1.30)	0.97	0.13
	Cheese
		Median intake (IQR), g/d	0	1.0(0.7, 1.2)	1.6(1.5, 2.0)	6.1(4.4, 11.1)				0	1.0(0.7, 1.2)	1.8(1.6, 2.5)	7.6(4.8, 12.4)
		Person year	397166	136645	134214	133172				478442	176324	173092	170325
		Number of cases	213	56	52	62				177	30	39	35
		HR1	1	0.87(0.65, 1.17)	0.85(0.63, 1.16)	0.97(0.72, 1.29)	0.97	0.40		1	0.61(0.41, 0.91)	0.87(0.61, 1.24)	0.79(0.55, 1.15)	0.48	0.92
		HR2	1	0.96(0.70, 1.30)	0.98(0.71, 1.34)	1.09(0.81, 1.48)	0.49	0.84		1	0.71(0.47, 1.07)	0.92(0.64, 1.32)	0.89(0.61, 1.31)	0.86	0.96
		HR3	1	1.00(0.73, 1.37)	1.01(0.74, 1.39)	1.14(0.84, 1.54)	0.39	0.96		1	0.70(0.46, 1.05)	0.91(0.63, 1.31)	0.89(0.60, 1.31)	0.87	0.94
	Fermented milk (yogurt and Yakult)
		Median intake (IQR), g/d	0	12.6(8.5, 14.3)	24.4(20.5, 32.5)	76.6(58.2, 123.5)				0	13.9(9.3, 18.3)	35.9(28.4, 45.3)	100.8(76.4, 138.6)
		Person year	332927	157347	157374	153550				214728	265564	262541	255349
		Number of cases	195	57	69	62				67	74	69	71
		HR1	1	0.64(0.48, 0.87)	0.77(0.59, 1.02)	0.69(0.51, 0.91)	0.02	0.06		1	1.05(0.75, 1.46)	0.97(0.69, 1.37)	0.98(0.69, 1.37)	0.78	0.93
		HR2	1	0.73(0.54, 0.98)	0.89(0.67, 1.19)	0.82(0.61, 1.11)	0.30	0.30		1	1.22(0.87, 1.71)	1.16(0.82, 1.65)	1.19(0.83, 1.69)	0.59	0.52
		HR3	1	0.74(0.54, 1.00)	0.91(0.68, 1.22)	0.83(0.61, 1.13)	0.37	0.35		1	1.28(0.91, 1.81)	1.24(0.87, 1.77)	1.26(0.88, 1.81)	0.44	0.35
Cerebral infarction
	Milk
		Median intake (IQR), g/d	0.3(0, 1.0)	29.1(16.5, 46.0)	117.2(91.9, 143.9)	272.8(214.3, 389.7)				1.2(0.1, 8.7)	57.5(38.5, 76.7)	142.9(118.5, 170.9)	305.4(224.9, 421.7)
		Person year	196630	202326	204568	197674				248941	252324	251272	245646
		Number of cases	106	67	92	79				72	55	64	74
		HR1	1	0.74(0.54, 1.00)	0.81(0.61, 1.08)	0.64(0.48, 0.86)	0.01	0.85		1	0.95(0.67, 1.36)	0.96(0.69, 1.35)	1.08(0.78, 1.49)	0.56	0.61
		HR2	1	0.77(0.57, 1.05)	0.88(0.65, 1.18)	0.72(0.53, 0.98)	0.10	0.97		1	1.11(0.77, 1.59)	1.11(0.78, 1.58)	1.11(0.79, 1.56)	0.62	0.66
		HR3	1	0.76(0.56, 1.04)	0.87(0.65, 1.18)	0.71(0.52, 0.97)	0.09	0.97		1	1.14(0.79, 1.64)	1.14(0.80, 1.63)	1.13(0.80, 1.59)	0.59	0.56
	Cheese
		Median intake (IQR), g/d	0	1.0(0.7, 1.2)	1.6(1.5, 2.0)	6.1(4.4, 11.1)				0	1.0(0.7, 1.2)	1.8(1.6, 2.5)	7.6(4.8, 12.4)
		Person year	397166	136645	134214	133172				478442	176324	173092	170325
		Number of cases	203	61	45	35				170	30	34	31
		HR1	1	1.16(0.87, 1.56)	0.94(0.68, 1.31)	0.64(0.45, 0.93)	0.04	0.91		1	0.75(0.51, 1.11)	0.92(0.63, 1.34)	0.78(0.53, 1.16)	0.33	0.99
		HR2	1	1.22(0.90, 1.65)	1.06(0.76, 1.48)	0.71(0.49, 1.04)	0.20	0.65		1	0.90(0.60, 1.35)	1.08(0.74, 1.59)	0.93(0.62, 1.40)	0.81	0.57
		HR3	1	1.24(0.91, 1.69)	1.07(0.77, 1.51)	0.71(0.49, 1.05)	0.22	0.61		1	0.92(0.61, 1.39)	1.12(0.75, 1.65)	0.96(0.64, 1.45)	0.90	0.50
	Fermented milk (yogurt and Yakult)
		Median intake (IQR), g/d	0	12.6(8.5, 14.3)	24.4(20.5, 32.5)	76.6(58.2, 123.5)				0	13.9(9.3, 18.3)	35.9(28.4, 45.3)	100.8(76.4, 138.6)
		Person year	332927	157347	157374	153550				214728	265564	262541	255349
		Number of cases	155	57	64	68				81	63	57	64
		HR1	1	0.87(0.64, 1.18)	0.91(0.68, 1.22)	0.85(0.63, 1.13)	0.31	0.61		1	0.79(0.56, 1.10)	0.68(0.48, 0.96)	0.70(0.50, 0.99)	0.10	0.09
		HR2	1	0.96(0.70, 1.31)	1.03(0.76, 1.39)	0.99(0.73, 1.34)	0.99	0.92		1	0.89(0.63, 1.24)	0.78(0.55, 1.12)	0.80(0.57, 1.14)	0.30	0.28
		HR3	1	0.97(0.70, 1.32)	1.05(0.77, 1.43)	1.03(0.76, 1.40)	0.80	0.91		1	0.88(0.62, 1.24)	0.77(0.54, 1.10)	0.79(0.55, 1.13)	0.28	0.26
HR1, adjusted for age; study area. HR2, adjusted for age; study area; smoking status; alcohol frequency; body mass index; physical activity; hypertension with medication; self, reported diabetes; green tea; coffee; energy-adjusted consumption of vegetables and fruits; total energy and total fat; menopausal status (only for women), and exogenous hormone use (only for women). HR3, furtherly adjuste…

## Sheet: Supplementary table2
SUPPLEMENTARY TABLE 2 Comparisons of total dairy intake estimated from food frequency questionnaire and dietary records in a validation study1
	First1	Second1	Third1	Highest1
Men(n=276)
Number of participants	69	69	69	69
Median intake (IQR) from FFQ, g/d	25.8(14.2, 44.3)	114.3(89.3, 133.9)	222.7(189.7, 243.1)	378.8(301.9, 511.8)
Median intake (IQR) from DR, g/d	25.8(12.0, 54.6)	74.2(36.0, 121.3)	145.0(97.7, 188.4)	211.0(155.3, 279.4)
Women(n=289)
Number of participants	72	72	73	72
Median intake (IQR) from FFQ, g/d	62.1(34.8, 84.4)	148.9(118.4, 170.5)	237.5(215.8, 260.3)	379.2(331.0, 509.9)
Median intake (IQR) from DR, g/d	61.3(23.8, 105.6)	130.6(88.6, 167.3)	185.8(155.3, 231.6)	211.3(173.0, 267.8)
1 The differences in total dairy intake estimated from both food frequency questionnaire (FFQ) and dietary records (DR). Quartiles (Q1-Q4) were divided based on total dairy intake estimated from FFQ.
